# Supplementary material for: Full Transcriptomic Response of Pseudomonas aeruginosa to an Inulin-Derived Fructooligosaccharide
Source: Front Microbiol. 2020 Feb 20;11:202. doi: 10.3389/fmicb.2020.00202 (PMC7044273; doi:10.3389/fmicb.2020.00202)
Supplement: Supplementary file 1 [file Table_1.xlsx]

## Sheet: Inulin&Without
	Supl. Table S1. Differentially expressed genes in P. aeruginosa PAO1 exposed to Inulin treatment.
	The downregulated genes are shown in letter thick, the upregulated in normal letter
		baseMean	log2FoldChange	lfcSE	stat	pvalue	padj
	PA1183	102.806	-1.54917	0.302994	-5.11289	3.17266e-07	3.06796e-05
	PA2008	151.12	-1.11913	0.25599	-4.37177	1.23241e-05	0.000621883
	PA2007	140.771	-1.06624	0.26585	-4.01067	6.05469e-05	0.00229604
	PA0795	99.8876	-1.06417	0.307847	-3.4568	0.000546624	0.0122927
	PA1342	343.214	-0.974557	0.230632	-4.2256	2.38303e-05	0.00107181
	PA5461	154.85	-0.962519	0.278217	-3.4596	0.000540978	0.0122927
	PA4825	12521.4	-0.932477	0.1822	-5.11787	3.09e-07	3.06796e-05
	PA0090	631.113	-0.929035	0.19749	-4.7042	2.5486e-06	0.000176036
	PA4824	1248.93	-0.897396	0.200635	-4.47277	7.7213e-06	0.000426657
	PA4578	305.421	-0.884139	0.235088	-3.76089	0.000169309	0.0050376
	PA2247	183.056	-0.87493	0.274713	-3.18489	0.00144809	0.0247842
	PA2040	215.176	-0.87113	0.246886	-3.52847	0.000417963	0.0099795
	PA1592	330.769	-0.870791	0.23475	-3.70944	0.000207715	0.00573888
	PA3131	101.752	-0.829205	0.297125	-2.79076	0.00525851	0.0546772
	PA0905	4239.16	-0.777465	0.233194	-3.33399	0.000856098	0.01677
	PA4370	152.76	-0.776669	0.25041	-3.10159	0.00192482	0.0287455
	PA2858	113.22	-0.776471	0.304616	-2.54902	0.0108026	0.0877827
	PA0865	1665.44	-0.762466	0.204923	-3.72073	0.000198645	0.00556781
	PA2116	193.03	-0.744801	0.272726	-2.73095	0.00631516	0.0619167
	PA2648	126.31	-0.739831	0.296765	-2.49299	0.0126674	0.0964519
	PA1588	1289.47	-0.73925	0.18936	-3.90395	9.46361e-05	0.00310214
	PA2815	138.454	-0.718556	0.287573	-2.49869	0.0124654	0.0955182
	PA2946	176.74	-0.718495	0.245329	-2.9287	0.00340378	0.041402
	PA1069	1044.51	-0.702336	0.182798	-3.84214	0.000121964	0.00393131
	PA5167	180.912	-0.700077	0.238899	-2.93043	0.00338493	0.041402
	PA4317	291.237	-0.697321	0.230632	-3.02352	0.00249852	0.0350154
	PA2536	182.262	-0.696329	0.243125	-2.86408	0.0041822	0.0475327
	PA0794	172.529	-0.683462	0.247909	-2.7569	0.00583514	0.0588777
	PA5217	235.272	-0.682473	0.238765	-2.85835	0.00425856	0.0475327
	PA2250	315.253	-0.681652	0.243387	-2.80069	0.0050993	0.0538909
	PA4055	159.674	-0.678407	0.259961	-2.60965	0.0090636	0.0786054
	PA0130	122.25	-0.673483	0.269615	-2.49794	0.0124917	0.0955182
	PA4661	579.578	-0.671361	0.203498	-3.2991	0.000969967	0.0182128
	PA4240	274.7	-0.666863	0.226859	-2.93955	0.00328689	0.041402
	PA3133	403.231	-0.666595	0.219738	-3.03359	0.0024166	0.0343654
	PA1171	146.994	-0.662272	0.256399	-2.58297	0.00979538	0.0819118
	PA4366	932.372	-0.656771	0.181732	-3.61395	0.000301567	0.00757441
	PA4453	406.773	-0.63841	0.204601	-3.12026	0.00180689	0.0282126
	PA2760	936.638	-0.612128	0.182439	-3.35524	0.000792963	0.0158102
	PA2634	263.417	-0.607844	0.228532	-2.65978	0.00781913	0.0713311
	PA3729	1134.28	-0.603521	0.18277	-3.30209	0.000959687	0.0182128
	PA5312	612.668	-0.593172	0.191318	-3.10046	0.00193222	0.0287455
	PA4385	15080.9	-0.586054	0.183062	-3.20139	0.00136767	0.0238444
	PA0766	541.165	-0.585553	0.199559	-2.93424	0.00334364	0.041402
	PA5060	392.754	-0.564617	0.220399	-2.56179	0.0104134	0.085534
	PA0296	338.728	-0.555304	0.210488	-2.63818	0.00833531	0.0746319
	PA4922	665.224	-0.55158	0.218218	-2.52765	0.0114827	0.0917669
	PA3471	425.354	-0.549473	0.221454	-2.4812	0.013094	0.098154
	PA2540	380.333	-0.54182	0.202441	-2.67643	0.00744109	0.0695221
	PA0070	1495.32	-0.537089	0.184665	-2.90845	0.00363227	0.043363
	PA0905	4001.29	-0.531198	0.212663	-2.49784	0.0124954	0.0955182
	PA1787	1139.25	-0.511185	0.172644	-2.96092	0.00306722	0.0400811
	PA3529	669.827	-0.503458	0.188492	-2.67097	0.00756319	0.0699866
	PA4407	871.176	-0.502352	0.195628	-2.56789	0.0102319	0.0848989
	PA1178	2842.36	-0.493198	0.198423	-2.48558	0.0129339	0.0973312
	PA1585	1764.88	-0.476694	0.178894	-2.66467	0.00770629	0.0706349
	PA5528	1220.65	-0.448108	0.175661	-2.55098	0.0107422	0.0876597
	PA0376	3563.24	0.410988	0.163118	2.51957	0.0117497	0.0935144
	PA4418	1990.34	0.433461	0.166414	2.60472	0.00919501	0.0793891
	PA0650	1058.21	0.439415	0.175583	2.5026	0.0123285	0.0955182
	PA3987	1076.02	0.452192	0.175046	2.58327	0.00978694	0.0819118
	PA0595	1558.71	0.457821	0.183914	2.48933	0.0127985	0.0970676
	PA0963	877.515	0.468172	0.178683	2.62012	0.00878984	0.0774799
	PA5015	2675.06	0.473123	0.165029	2.86691	0.00414505	0.0474351
	PA2667	631.225	0.494078	0.196707	2.51175	0.0120134	0.0936849
	PA3648	1760.57	0.494129	0.168529	2.93202	0.00336765	0.041402
	PA0001	926.795	0.502048	0.182255	2.75464	0.0058756	0.0588777
	PA0623	2234.16	0.503751	0.188858	2.66735	0.00764526	0.0704092
	PA3139	564.224	0.506322	0.192278	2.63329	0.00845626	0.0753659
	PA4403	1263.58	0.508606	0.175022	2.90596	0.00366133	0.0434418
	PA3141	2002.44	0.509328	0.169141	3.01127	0.00260162	0.0359667
	PA0917	393.842	0.51042	0.200784	2.54213	0.011018	0.0887864
	PA4745	756.093	0.510482	0.184273	2.77024	0.0056015	0.0576239
	PA0913	2078.8	0.523359	0.178524	2.93159	0.00337233	0.041402
	PA1011	666.754	0.527231	0.189459	2.78283	0.00538876	0.0557319
	PA4262	611.118	0.530167	0.21073	2.51585	0.0118744	0.0935561
	PA3496	1466.4	0.533957	0.171312	3.11687	0.00182779	0.0282796
	PA0964	801.343	0.534356	0.184251	2.90015	0.00372988	0.0439186
	PA2586	422.944	0.535438	0.21289	2.51509	0.0119001	0.0935561
	PA4432	3325.16	0.536722	0.205531	2.61139	0.00901744	0.0785573
	PA3344	524.337	0.536918	0.191991	2.79658	0.0051647	0.0539921
	PA1296	633.174	0.54678	0.183421	2.981	0.00287305	0.0385867
	PA4839	447.019	0.549276	0.20904	2.62762	0.00859852	0.0762823
	PA1443	271.779	0.549658	0.21289	2.58189	0.00982602	0.0819118
	PA1095	351.599	0.552597	0.210979	2.6192	0.00881364	0.0774799
	PA1004	600.795	0.555721	0.186376	2.98171	0.00286643	0.0385867
	PA3803	352.693	0.555995	0.207008	2.68587	0.00723423	0.0682488
	PA3351	795.244	0.557016	0.214682	2.59461	0.00946983	0.0806813
	PA4566	848.38	0.562619	0.184943	3.04213	0.00234914	0.0336536
	PA4933	1051.35	0.563035	0.216561	2.5999	0.00932518	0.0801551
	PA2735	599.482	0.563333	0.197175	2.85701	0.00427647	0.0475327
	PA5045	657.661	0.565003	0.189978	2.97405	0.002939	0.0389316
	PA0762	1562.29	0.567244	0.171879	3.30025	0.000965986	0.0182128
	PA5361	739.094	0.567291	0.228048	2.4876	0.012861	0.0971608
	PA5360	1197.2	0.572548	0.209747	2.72971	0.00633894	0.0619167
	PA3164	600.876	0.576038	0.216843	2.65647	0.00789627	0.0716967
	PA0690	1004.7	0.576947	0.190543	3.02791	0.0024625	0.0347626
	PA5117	498.377	0.582477	0.204536	2.8478	0.00440222	0.0483487
	PA0896	1202.82	0.583244	0.170906	3.41266	0.000643313	0.0136722
	PA5300	1872.8	0.586324	0.195111	3.00507	0.00265519	0.0364194
	PA3746	775.46	0.587368	0.185787	3.16151	0.00156955	0.0258614
	PA5152	599.644	0.588844	0.187975	3.13256	0.00173287	0.0276973
	PA0970	201.053	0.591674	0.236812	2.4985	0.0124719	0.0955182
	PA3721	522.287	0.593671	0.209081	2.83943	0.00451947	0.0491049
	PA4462	1025.74	0.593911	0.187003	3.17595	0.00149348	0.0252437
	PA0642	857.025	0.593979	0.231433	2.56653	0.0102722	0.0848989
	PA3296	371.763	0.594844	0.211458	2.81306	0.00490719	0.0524338
	PA5436	428.55	0.597094	0.203367	2.93603	0.00332439	0.041402
	PA5301	1580.16	0.597829	0.188473	3.17197	0.0015141	0.0252437
	PA0577	521.129	0.599373	0.192597	3.11205	0.00185792	0.0284212
	PA5296	310.158	0.602245	0.206824	2.91187	0.00359272	0.0431572
	PA0782	1629.49	0.605464	0.195707	3.09373	0.0019766	0.0291812
	PA4243	2988.81	0.608767	0.19265	3.15996	0.00157789	0.0258614
	PA1151	698.601	0.609203	0.216431	2.81477	0.00488129	0.0524338
	PA0649	498.366	0.611506	0.190376	3.2121	0.0013177	0.02338
	PA5348	803.718	0.611658	0.196048	3.11994	0.00180888	0.0282126
	PA2772	164.348	0.613532	0.244151	2.51292	0.0119737	0.0936849
	PA4963	1066.16	0.614731	0.188369	3.26345	0.00110065	0.0200817
	PA3382	383.032	0.615455	0.21232	2.89872	0.00374693	0.0439186
	PA4669	9694.27	0.617401	0.213953	2.88568	0.00390565	0.0455032
	PA0456	4476.72	0.61923	0.220559	2.80755	0.00499201	0.0530469
	PA1271	385.22	0.620038	0.224227	2.76523	0.00568831	0.0582074
	PA1079	252.088	0.621009	0.226831	2.73776	0.00618591	0.0613515
	PA4475	409.923	0.622234	0.206651	3.01104	0.00260358	0.0359667
	PA0643	927.865	0.623505	0.211696	2.94528	0.00322667	0.041402
	PA3662	277.629	0.623796	0.246219	2.5335	0.0112931	0.0906257
	PA1077	249.898	0.626347	0.230258	2.7202	0.00652427	0.0630897
	PA3116	562.61	0.62646	0.208888	2.99902	0.00270849	0.0368889
	PA0541	166.516	0.627639	0.241612	2.59771	0.00938467	0.0803095
	PA1159	5322.44	0.633177	0.20085	3.15248	0.0016189	0.0263106
	PA5208	180.508	0.633395	0.244277	2.59294	0.00951603	0.0807193
	PA1796	4986.92	0.636432	0.204593	3.11072	0.00186634	0.0284212
	PA0842	383.413	0.63678	0.235116	2.70836	0.00676168	0.0650602
	PA4250	1047.18	0.638375	0.246457	2.59021	0.00959166	0.0810055
	PA1116	190.978	0.641655	0.239188	2.68264	0.00730438	0.0685761
	PA0576	2376.59	0.642125	0.176498	3.63815	0.000274603	0.00704994
	PA3980	212.119	0.642591	0.238025	2.69968	0.00694057	0.0657993
	PA1084	885.16	0.645055	0.180303	3.57763	0.000346729	0.0085971
	PA3193	246.573	0.647129	0.226405	2.85828	0.00425944	0.0475327
	PA4961	649.383	0.648036	0.184493	3.51252	0.000443876	0.0103428
	PA1382	292.994	0.648591	0.217938	2.97604	0.00292001	0.0389316
	PA0936	238.918	0.651237	0.240916	2.70318	0.00686806	0.0654326
	PA5013	1267.05	0.654201	0.173857	3.76288	0.000167967	0.0050376
	PA2982	151.029	0.654851	0.247476	2.64612	0.00814202	0.0735825
	PA4541	1035.99	0.657297	0.240284	2.7355	0.0062286	0.0614598
	PA5066	299.506	0.658117	0.213663	3.08016	0.00206889	0.0303124
	PA0432	1295.27	0.660914	0.176568	3.74312	0.00018175	0.00532582
	PA5565	440.088	0.662093	0.211976	3.12343	0.00178757	0.0282126
	PA4564	153.277	0.662347	0.263098	2.5175	0.0118192	0.0935561
	PA5437	260.629	0.662393	0.230225	2.87716	0.00401274	0.0463257
	PA5364	349.055	0.663279	0.210912	3.14481	0.00166194	0.026785
	PA3805	275.018	0.666217	0.231626	2.87626	0.00402415	0.0463257
	PA2738	3165.67	0.666909	0.187174	3.56305	0.000366572	0.00897406
	PA0768	380.372	0.667493	0.215003	3.10458	0.00190551	0.0287455
	PA3171	221.791	0.668652	0.22806	2.93191	0.00336884	0.041402
	PA3258	239.548	0.668841	0.242752	2.75525	0.00586474	0.0588777
	PA4520	400.795	0.676266	0.201345	3.35874	0.000782991	0.015774
	PA3147	386.46	0.679717	0.200608	3.38829	0.000703301	0.0145495
	PA0610	375.416	0.681014	0.211147	3.22531	0.00125835	0.0225338
	PA5118	314.598	0.684238	0.233149	2.93476	0.00333801	0.041402
	PA0407	265.921	0.685135	0.225074	3.04404	0.00233427	0.0336536
	PA0647	216.511	0.687261	0.241408	2.84689	0.00441485	0.0483487
	PA5068	142.149	0.691405	0.258531	2.67436	0.00748715	0.0696161
	PA4270	5106.48	0.692385	0.165061	4.19472	2.7321e-05	0.00120088
	PA4723	1567.99	0.694951	0.177816	3.90826	9.29614e-05	0.00309978
	PA3623	987.759	0.695016	0.20603	3.37337	0.000742545	0.0151166
	PA2291	175.319	0.696078	0.253727	2.74341	0.0060804	0.060616
	PA0026	166.88	0.697918	0.249414	2.79823	0.00513836	0.0539921
	PA4844	1161.93	0.702748	0.219924	3.19542	0.00139629	0.024111
	PA0644	164.493	0.705812	0.255501	2.76246	0.00573668	0.0583934
	PA4374	228.574	0.706978	0.23808	2.9695	0.00298284	0.0392436
	PA4443	168.342	0.707791	0.276374	2.56099	0.0104374	0.085534
	PA2771	187.531	0.710864	0.241619	2.94208	0.00326012	0.041402
	PA3383	799.347	0.713944	0.182171	3.9191	8.88814e-05	0.00302143
	PA4378	238.238	0.715753	0.219843	3.25575	0.00113092	0.0204411
	PA4005	115.068	0.715774	0.271027	2.64097	0.00826697	0.0743643
	PA4748	2229.2	0.715925	0.208747	3.42963	0.00060441	0.013134
	PA4271	1482.66	0.716723	0.245069	2.92457	0.00344929	0.0416933
	PA4420	1144.35	0.72211	0.18098	3.99	6.60721e-05	0.00241101
	PA1946	296.178	0.724881	0.220082	3.29369	0.000988818	0.0183882
	PA5058	189.729	0.730454	0.238036	3.06867	0.00215013	0.0312659
	PA5332	2818.34	0.731678	0.170006	4.30384	1.67859e-05	0.000791804
	PA5369	12337.3	0.745415	0.214685	3.47214	0.000516331	0.0118879
	PA4747	3344.66	0.748957	0.217302	3.44661	0.000567659	0.0124756
	PA4741	2746.41	0.750194	0.221506	3.38679	0.000707165	0.0145495
	PA4251	1480.09	0.754013	0.214487	3.51542	0.000439053	0.0103428
	PA3806	825.669	0.757063	0.186225	4.0653	4.79701e-05	0.00185548
	PA1192	107.976	0.758349	0.290228	2.61294	0.00897662	0.0785556
	PA3019	452.092	0.760205	0.193997	3.91864	8.90494e-05	0.00302143
	PA5472	113.13	0.761942	0.299422	2.54471	0.0109368	0.0885009
	PA3743	955.779	0.763065	0.230098	3.31626	0.000912324	0.0176444
	PA4259	659.501	0.764734	0.225036	3.39828	0.000678114	0.0142551
	PA4550	119.515	0.767484	0.269655	2.84617	0.00442488	0.0483487
	PA3745	803.934	0.77293	0.206738	3.73869	0.000184984	0.00533968
	PA0730	240.837	0.786341	0.221128	3.55605	0.000376472	0.00910122
	PA0408	1599.96	0.789855	0.176435	4.47674	7.57924e-06	0.000426657
	PA1610	308.915	0.790098	0.212116	3.72484	0.000195439	0.00555853
	PA4512	149.835	0.80029	0.295965	2.70401	0.00685092	0.0654326
	PA0648	297.532	0.801753	0.217398	3.68796	0.00022606	0.00598904
	PA4918	108.115	0.803703	0.280791	2.86228	0.00420601	0.0475327
	PA5285	825.276	0.803871	0.185625	4.33062	1.48692e-05	0.000718928
	PA2882	180.363	0.814292	0.244295	3.33323	0.000858446	0.01677
	PA4602	1238.1	0.825249	0.224422	3.67723	0.000235782	0.00616218
	PA3015	178.593	0.825473	0.251887	3.27715	0.00104861	0.0193144
	PA4270	221.689	0.825777	0.260235	3.1732	0.00150769	0.0252437
	PA0013	177.34	0.828632	0.304387	2.72229	0.00648307	0.0630063
	PA4960	535.117	0.832549	0.211462	3.9371	8.24715e-05	0.0029332
	PA0826	402607	0.843737	0.17389	4.85214	1.22134e-06	8.74844e-05
	PA3744	1427.68	0.848041	0.206011	4.11647	3.84714e-05	0.00161747
	PA2548	392.649	0.849668	0.230032	3.6937	0.000221018	0.0059368
	PA3903	431.908	0.857986	0.196427	4.36797	1.25406e-05	0.000621883
	PA1081	578.142	0.859011	0.209674	4.09689	4.1874e-05	0.00172307
	PA5286	1440.15	0.861393	0.211848	4.0661	4.78064e-05	0.00185548
	PA5235	151.447	0.865617	0.306999	2.81961	0.00480818	0.0519498
	PA1327	221.79	0.867588	0.226497	3.83046	0.000127903	0.00398975
	PA5435	1914.45	0.874862	0.170901	5.11913	3.06953e-07	3.06796e-05
	PA5367	1830.8	0.889918	0.214718	4.1446	3.40414e-05	0.00146303
	PA1606	400.073	0.901436	0.209721	4.29826	1.72143e-05	0.00079268
	PA0668	1465.69	0.925615	0.231067	4.00583	6.17999e-05	0.00229848
	PA3385	395.32	0.926475	0.211381	4.38297	1.17073e-05	0.000611943
	PA4690	1305.64	0.928428	0.235979	3.93437	8.34158e-05	0.0029332
	PA3384	860.332	0.930386	0.186705	4.98319	6.25433e-07	5.03995e-05
	PA4280	1275.94	0.948295	0.21526	4.40536	1.05611e-05	0.000567363
	PA4451	455.023	0.951026	0.207769	4.57733	4.70951e-06	0.000293813
	PA4421	2851.49	0.954526	0.179789	5.30915	1.10137e-07	1.52275e-05
	PA3195	159.02	0.960208	0.278134	3.45232	0.000555792	0.0123552
	PA2022	147.856	0.962234	0.259936	3.70181	0.000214071	0.00583117
	PA5042	160.906	0.969012	0.252844	3.83246	0.00012687	0.00398975
	PA5369	1343.4	0.994329	0.244185	4.07203	4.66059e-05	0.00185548
	PA4853	155.619	1.00357	0.264258	3.79769	0.000146051	0.00448352
	PA0019	659.901	1.00462	0.205499	4.88869	1.01511e-06	7.84623e-05
	PA4264	3239.86	1.0209	0.195608	5.21913	1.79769e-07	2.17295e-05
	PA2971	1417.9	1.02638	0.205108	5.00412	5.61184e-07	4.71883e-05
	PA5315	579.081	1.03028	0.211073	4.88113	1.05482e-06	7.84623e-05
	PA5170	138.083	1.05886	0.291227	3.63587	0.00027704	0.00704994
	PA1608	312.912	1.06974	0.234913	4.55379	5.26891e-06	0.00031844
	PA0693	222.27	1.09489	0.234999	4.6591	3.17588e-06	0.000211799
	PA3181	202.297	1.09692	0.243493	4.50495	6.63872e-06	0.000389069
	PA2428	755.961	1.09954	0.193182	5.6917	1.25778e-08	2.2114e-06
	PA3280	4024.4	1.10356	0.179677	6.14191	8.15354e-10	1.5769e-07
	PA3560	393.682	1.12073	0.217989	5.14121	2.72968e-07	3.06796e-05
	PA4421	679005	1.1254	0.16098	6.99092	2.73088e-12	8.80253e-10
	PA0692	269.081	1.17254	0.233598	5.01947	5.18144e-07	4.55496e-05
	PA0805	4363.17	1.17393	0.166227	7.06224	1.63836e-12	6.33717e-10
	PA3219	300.439	1.19125	0.21748	5.47754	4.3129e-08	6.95096e-06
	PA0979	230.88	1.20285	0.226568	5.309	1.1023e-07	1.52275e-05
	PA4255	218.672	1.22303	0.264379	4.62606	3.72679e-06	0.000240253
	PA3990	141.742	1.29532	0.2556	5.06776	4.02531e-07	3.70712e-05
	PA4945	1499.19	1.34045	0.184031	7.28381	3.24527e-13	2.09212e-10
	PA3194	395.433	1.46643	0.277848	5.27783	1.30721e-07	1.68544e-05
	PA0691	168.019	1.64924	0.253635	6.5024	7.90486e-11	2.184e-08
	PA1673	179.295	1.6525	0.258903	6.38269	1.74003e-10	3.73912e-08
	PA3183	414.783	1.7415	0.272541	6.38986	1.66037e-10	3.73912e-08
	PA0003	931.449	1.77225	0.176061	10.0661	7.8001e-24	1.50854e-20
	PA3561	240.486	1.80001	0.253952	7.088	1.3606e-12	6.33717e-10
	PA1414	298.224	1.90837	0.596139	3.20121	0.00136853	0.0238444
	PA3562	809.276	1.95449	0.199303	9.80665	1.0541e-22	1.01931e-19
	PA3305	3038.48	2.25331	0.658216	3.42336	0.000618517	0.0132912
